# Supplementary material for: STRFs in primary auditory cortex emerge from masking-based statistics of natural sounds
Source: PLoS Comput Biol. 2019 Jan 17;15(1):e1006595. doi: 10.1371/journal.pcbi.1006595 (PMC6382252; doi:10.1371/journal.pcbi.1006595)
Supplement: S2 File — (TXT) [file pcbi.1006595.s002.txt]

The data for the paper "STRFs in Primary Auditory Cortex Emerge from Masking-Based Statistics of Natural Sounds" is contained in four data files:

Model-GenerativeFields.mat
Model-STRF-Estimates.mat
GFs_and_RFs_BSC.mat
Measurements-STRF-Estimates-Ferrets.mat

The files are in the MAT file format of matlab. Brief descriptions of the files and matlab code to read-in and visualize the data are given below for each file.


Model-GenerativeFields.mat
--------------------------

The file contains the generative fields learned by the MCA model. These fields are non-negative. The fields can be read-in and visualized as follows:

- download the file "Model-GenerativeFields.mat"
- make sure that the file is contained in the current working directory of matlab
- execute the following matlab code

A = load('Model-GenerativeFields.mat');
for n=1:600;
    subplot(25,24,n);
    mx = max([0.001 max(abs(A.W(:,:,n)))]);
    imagesc(A.W(:,:,n)', [-mx mx]);
    set(gca,'XTick',[],'YTick',[]);
    axis xy
end
colormap jet;


Model-STRF-Estimates.mat
------------------------

The file contains the STRF estimates of the MCA model. The STRFs correspond to the generative fields of the file "Model-GenerativeFields.mat".

- download the file "Model-STRF-Estimates.mat"
- make sure that the file is contained in the current working directory of matlab
- execute the following matlab code

A = load('Model-STRF-Estimates.mat');
for n=1:600;
    subplot(25,24,n);
    mx = max([0.001 max(abs(A.rf(:,:,n)))]);
    imagesc(A.rf(:,:,n)', [-mx mx]);
    set(gca,'XTick',[],'YTick',[]);    
end
colormap jet;


GFs_and_RFs_BSC.mat
-------------------

The file contains the generative fields of the BSC model and the corresponding STRF estimates.

- download the file "GFs_and_RFs_BSC.mat"
- make sure that the file is contained in the current working directory of matlab

- in order to read-in and visualize the generative fields, execute the following matlab code

A = load('GFs_and_RFs_BSC.mat');
for n=1:600;
    subplot(25,24,n);
    mx = max([0.001 max(abs(squeeze(A.GFs_sorted(n,:,:))))]);
    imagesc(squeeze(A.GFs_sorted(n,:,:)), [-mx mx]);
    set(gca,'XTick',[],'YTick',[]);        
end
colormap jet;

- in order to read-in and visualize the corresponding STRF estimates, execute the following matlab code

A = load('GFs_and_RFs_BSC.mat');
for n=1:600;
    subplot(25,24,n);
    mx = max([0.001 max(abs(squeeze(A.RFs_sorted(n,:,:))))]);
    imagesc(squeeze(A.RFs_sorted(n,:,:)), [-mx mx]);
    set(gca,'XTick',[],'YTick',[]);        
end
colormap jet;


Measurements-STRF-Estimates-Ferrets.mat
---------------------------------------

The file contains STRF estimates based on measurements in A1 of ferrets.

- download the file "Measurements-STRF-Estimates-Ferrets.mat"
- make sure that the file is contained in the current working directory of matlab

- to read-in and visualize the STRFs, execute the following matlab code

A = load('Measurements-STRF-Estimates-Ferrets.mat');
for n=1:244;
    subplot(16,16,n);
    mx = max([0.001 max(abs(A.res(n).kernel.k_fh(:)))]);
    imagesc(A.res(n).kernel.k_fh, [-mx mx]);
    set(gca,'XTick',[],'YTick',[]);
end
colormap jet;
